# Supplementary material for: The Acceptability of Food Policies
Source: Nutrients. 2021 Apr 28;13(5):1483. doi: 10.3390/nu13051483 (PMC8145031; doi:10.3390/nu13051483)
Supplement: Supplementary file 1 [file nutrients-13-01483-s001.zip]

Archive with 1 entries (1 files):
- nutrients-1134914-supplementary.pdf
